# Supplementary material for: RNA m5C methylation orchestrates BLCA progression via macrophage reprogramming
Source: J Cell Mol Med. 2023 Jul 5;27(16):2398–411. doi: 10.1111/jcmm.17826 (PMC10424284; doi:10.1111/jcmm.17826)
Supplement: Supplementary file 8 — Table S2. [file JCMM-27-2398-s004.txt]

id	HR	HR.95L	HR.95H	pvalue
ICA1	0.902828574928564	0.791764755134698	1.02947173440282	0.126939603887072
FER1L4	0.848377496759885	0.787846721535808	0.913558890751639	1.33810561241437e-05
PPFIBP2	0.83052786016497	0.736289069279781	0.936828421458065	0.00251196729959465
SPHK1	1.13213281101687	1.01984348185507	1.25678569759503	0.0198771677017052
EMP3	1.12676445469853	1.01338736699623	1.25282609367362	0.027402394482183
MYCL	0.943737331537112	0.868257301952862	1.02577905067263	0.173347822383375
PTRF	1.14086794442819	1.02902076399238	1.26487211159274	0.0123015573542367
NCF2	1.01917667886828	0.902903433597041	1.1504232502593	0.75858339422247
CYP4F23P	0.84814347051433	0.770717134425976	0.933348065645195	0.000745659338304432
MT2A	1.04241923104424	0.969852098601888	1.12041604572217	0.259125168442155
RBBP8NL	0.896726465410729	0.797064378080997	1.00884994472342	0.0697724671631414
MSN	1.0520672513936	0.947673969893573	1.16796022326032	0.341115102453859
HID1	0.907731010173732	0.826492088973693	0.996955201173438	0.0429998705007939
FCGR2A	1.06286442303432	0.947676681683024	1.19205294757893	0.297545209143345
TBX3	0.900268854102911	0.835043792336132	0.97058862913087	0.00618280431193565
PLAUR	1.0303843840594	0.91048313878512	1.16607538754657	0.635349556627941
CGN	0.924979927134573	0.837118059198574	1.02206356224233	0.125670515709024
CD44	1.05341129167641	0.954917720620145	1.16206383594047	0.298842475363569
CD14	1.02637905584504	0.9390551891867	1.12182327344331	0.566022497823426
MCF2L-AS1	0.88408704628276	0.786064414853209	0.99433314959428	0.0399035980456873
GATA3	0.914764971801812	0.85374289465868	0.980148659357351	0.0114318641779312
GATA3-AS1	0.869595578682253	0.787531975685497	0.960210497872803	0.00573089548492425
TYMP	0.996276779229507	0.913841200866461	1.08614868742054	0.932540372822062
SCNN1G	0.922309638280634	0.85408001833236	0.995989896270267	0.0391664188825471
SIRPA	1.08189158620028	0.95940572928979	1.2200150244646	0.199155753241451
TUBB6	1.12949945698819	1.02746665160528	1.24166465290469	0.011705830006153
RP11-510N19.5	0.888811173641137	0.803402321551788	0.983299750570129	0.0222142608944549
ALOX5AP	0.996971657748885	0.894625344171562	1.11102652392994	0.956234119869476
TGFBI	1.11822759711699	1.03045713039976	1.21347402241658	0.00737665608817997
C1QA	1.01828648095697	0.944966436004234	1.09729543589322	0.634580189967386
C1QB	1.03502324055317	0.961430317451083	1.11424935228308	0.360320845802741
VSIG2	0.955883032805438	0.905695055651799	1.00885211496242	0.101070349721315
WARS	0.960476164324828	0.871839083278902	1.05812469288099	0.414328245236332
FOXA1	0.906727244752126	0.837625717652022	0.981529433791016	0.0154812724984305
C1QC	1.0326962627854	0.955599120986032	1.11601355395817	0.416383918936515
TMPRSS2	0.945400432656325	0.878864296839183	1.01697381641425	0.131573534892563
ZNF737	0.884401357019404	0.790462599370992	0.989503818295981	0.0320222037735551
CD109	1.24840039474099	1.11719411488381	1.39501589278561	9.00297985547861e-05
TLE2	0.888683790978812	0.806850268928687	0.978817149552534	0.0166496117564969
AIF1	1.00808972214852	0.911255715931961	1.11521373214338	0.875740288633873
FCER1G	1.00702306611558	0.919344884304857	1.10306314094042	0.880305805703322
RAB15	0.950126516048367	0.85620889517337	1.05434596812431	0.335343945978538
UPK1A	0.993377695322561	0.950729812805623	1.03793867855295	0.766640869092956
TNC	1.12525497730246	1.04050061408876	1.21691303858851	0.00314025135230494
ERICH5	0.903287890889167	0.80997566076964	1.0073500394465	0.0675002303896252
TM7SF2	0.973306822905301	0.86742270845106	1.09211594564504	0.645210578184984
GPD1L	0.909251251565718	0.805984561058992	1.02574897636695	0.121948525401322
BCL2A1	0.968779073560691	0.863443062449607	1.08696558486031	0.589144177559811
OSMR	1.09588765541152	0.981371794414496	1.2237663239546	0.103941617444398
SNORD123	0.808966800177533	0.718143019635505	0.911277093693165	0.000484750879593908
SLC16A1	1.11203328996691	1.018148822828	1.2145749327292	0.0182931973966628
PRR36	0.962075331718159	0.855181850599452	1.08232996672205	0.51997344127004
PRF1	0.908137850149343	0.811674810387476	1.01606498602583	0.0926071758650189
CYP4F12	0.854532310278624	0.774618053674032	0.94269100216119	0.00170068910631676
SPI1	1.00010238097458	0.895942069306026	1.1163721480405	0.998544327332769
POF1B	0.918817184769961	0.83700595348866	1.00862486761277	0.0751623908609721
CCL4	0.912711431769137	0.811196156201033	1.02693060280678	0.128956392420534
IFITM3	1.0443627678629	0.948083019153994	1.15041991984153	0.379070645722715
TOX3	0.885262214807323	0.809127853580061	0.968560389434205	0.00790278182069521
TYROBP	1.02528668145403	0.934068548381565	1.12541288429894	0.599385977824028
SRGN	1.00792462707803	0.919996353047296	1.10425660982828	0.865412163819092
SNX31	0.954932885366109	0.898361081829227	1.01506714170749	0.138872724938214
CAV1	1.10549914428086	1.01172905049374	1.20796013261583	0.0265675845445149
RHOU	0.938495178193009	0.85536428819482	1.02970536839962	0.179795802395492
ITGB2	0.99195069421325	0.897681700903464	1.09611923553732	0.873962476559819
ADAM19	1.08327233528269	0.964193094654376	1.21705803422026	0.178223239617441
S100A10	1.13544821354233	1.02936381484978	1.25246548114247	0.0111404573750191
PPARG	0.906813379156298	0.840116530151849	0.978805290818683	0.0120879714000151
FLNA	1.13149624084934	1.01959925213009	1.25567348189153	0.0200562550123035
GZMB	0.92067825541873	0.839652669029613	1.00952272441473	0.0786930383321618
RP11-465B22.8	0.831055278240343	0.742125574633601	0.930641523615623	0.00135170680420702
SELPLG	1.00094916546547	0.890419383268196	1.12519926078949	0.987321218846766
CSF1R	1.05240364402422	0.944371551913342	1.17279414835348	0.355351911897542
F3	1.02353867774685	0.947310524766677	1.10590075530069	0.55573003801263
RNF128	0.943108611266686	0.877432214951319	1.01370093038438	0.111729882031279
RNASE6	1.02737263522744	0.919889150242766	1.14741491552065	0.631967693079648
FOXQ1	0.933609174290868	0.869114568793439	1.00288974735532	0.0599779202007876
VSIG4	1.03359621550936	0.941273517925166	1.13497417739973	0.488816805310488
LGALS1	1.16182908634226	1.04626323822553	1.29015985323181	0.00501611519881883
NDRG2	1.00662537425204	0.900142100367099	1.12570520107304	0.907842853251657
ZBED2	1.0651445496126	0.955199222055175	1.18774480273174	0.256218514439377
FCGR3A	1.02861443400678	0.947026008088179	1.11723188678105	0.50342796017732
AHNAK2	1.20331423113356	1.08895644470004	1.32968140819205	0.000280592879191936
SPINK1	0.94394262540052	0.907466949867043	0.9818844423795	0.00411511782968901
TMEM97	0.934434691718599	0.854549807262905	1.02178736179692	0.136945542413682
GRHL3	0.966495242555631	0.899172855463314	1.03885815525576	0.354912465773574
SERPINB1	1.01663829871904	0.91044928319251	1.13521252584017	0.769391675653016
IL32	0.940356428549417	0.858309298796939	1.03024657189857	0.186755164363821
PPP1R3C	0.928893271713156	0.851003787306673	1.01391171590994	0.0987859606926213
PRNP	1.09164567432887	0.977065251321989	1.21966294131179	0.121173140491514
SCNN1B	0.971156567574691	0.904987356716294	1.04216381780803	0.416277739541688
NT5E	0.990409382958954	0.894301191163555	1.0968460688025	0.853198541157885
ELF3	0.917167392365716	0.845832264541497	0.994518725382173	0.0363481973135225
RGL3	0.900074744732323	0.812853900243527	0.996654559770511	0.0429288076198301
SULF2	1.11823802336665	1.02513192409632	1.21980034716533	0.0117495673320295
SBK1	0.914190819470361	0.821177990738013	1.01773898452001	0.101259349021056
UPK2	0.986545215746063	0.945029903889042	1.0298843017625	0.536874543472766
RP3-416H24.1	0.854156374775492	0.779586516648592	0.935859070146642	0.000718945196025596
CD163	1.04560876737228	0.952095897816306	1.1483062755688	0.350812673992615
DHRS2	0.945960023600802	0.90372275838747	0.990171330693841	0.0171356396803204
CYBB	0.981684321119791	0.885798322714663	1.08794979807481	0.724457730820875
GOLT1A	0.856956013279776	0.783462537546363	0.93734361696	0.000739855430928509
NKG7	0.901059291904584	0.819607034417438	0.990606245961128	0.0311456937959861
GGT6	0.927336866520654	0.857485592148413	1.00287826627355	0.0590216896464396
CCDC64B	0.886137496841549	0.802637825568111	0.97832376981836	0.0166676145139348
CRACR2B	0.889475050709953	0.801938695102576	0.986566517699055	0.0267031145680717
LAPTM5	0.99624062395477	0.905237859883432	1.0963918156777	0.938571945706003
HMGCS2	0.95063095710725	0.906515288445016	0.996893519756076	0.0367711781448108
METTL7A	0.949716802197156	0.870006475999622	1.03673021897826	0.248715103175817
MT1L	1.06673904773932	0.968689926705885	1.17471253143038	0.18907625640769
PTHLH	1.0798896903354	1.00278867391781	1.16291874212799	0.0419870766305464
FBP1	0.85280151388433	0.7895611016692	0.921107208227321	5.11292835902818e-05
MIR429	0.893135445135642	0.805562722515148	0.990228198329572	0.0318357500563068
BCAS1	0.926304541688235	0.853557994134012	1.00525108996582	0.0665859259698401
MYC	1.14052175538349	1.02512778572846	1.26890509906401	0.0156935740753112
CAPN5	0.888752085562248	0.803141721700757	0.983488029881666	0.0224806417949041
GZMA	0.911642420339599	0.829895437544224	1.00144170574302	0.0536181763462959
C1R	1.0471230998653	0.949438999126156	1.15485753932657	0.356754654194809
CD53	0.982619821548631	0.892001885960641	1.0824435787604	0.72246310028289
RP11-363E7.4	0.904141265010309	0.84164095823095	0.971282848226267	0.00582965223668366
KLHDC7A	0.879229551400496	0.801086553823278	0.964995106167333	0.00672247985041415
RP11-66N24.6	0.895079783542254	0.800791066404127	1.00047047540579	0.0509759786766232
FOSL1	1.08992842021495	0.984875280738213	1.20618720403038	0.0958637400835304
PSMB9	0.929732298135489	0.8497724368423	1.01721603186891	0.112300472219424
KRT14	1.03400128846735	0.994338304372813	1.07524638229292	0.093845105956477
SCUBE2	0.998073410119554	0.922029873395888	1.08038856519778	0.961960345081981
TMC4	0.887263530385198	0.803692445593487	0.979524663530052	0.0177956258679008
FAM3B	0.915324221408819	0.851289852651493	0.984175281413407	0.016800829223642
KRT20	0.984809068072355	0.941907042532642	1.02966519705572	0.500577178997471
IGFBP6	1.04032511155231	0.955475677722447	1.13270945871289	0.362440315579829
EFEMP1	1.15150849434363	1.06761791956337	1.24199096722526	0.000256879140218345
GBP5	0.920634349315685	0.834358856772615	1.01583101594726	0.0995365873947624
KRT6B	1.05448917967766	1.0073180715694	1.10386923598507	0.0230725377905813
FAM174B	0.938202919157265	0.858928942617523	1.02479340704575	0.156710443113597
RHBG	0.862236941140554	0.770646912495598	0.964712283424177	0.00968245471223468
NNMT	1.05951370493367	0.980565352778799	1.14481843332629	0.143408406264846
TBX2-AS1	0.895779515808981	0.81921621274029	0.979498364978474	0.015762152040165
BHMT	0.923860596908217	0.858047039007381	0.994722158247859	0.0357017167563595
FMO9P	0.915665869950745	0.845497478588583	0.991657582222831	0.0303179685956811
BMP3	0.96751698740738	0.887108557535961	1.05521371986529	0.455699732854112
RP4-568C11.4	0.944472344713438	0.854824577508734	1.04352171591532	0.261549952868058
CEBPA	0.926843943227376	0.835738699922501	1.0278807181921	0.150132922127541
PLAU	1.08524511104049	0.988559709477684	1.19138676171576	0.0857450928954083
BNC1	1.08900247551417	0.987434021545278	1.20101836254344	0.0878558321792557
CCL18	0.964346988290423	0.896901215093668	1.03686459353017	0.326409892247229
FN1	1.13880206848939	1.05901768377041	1.22459725750612	0.000452752393581611
C1S	1.04883845394699	0.96348677750057	1.14175111497808	0.27087158530402
GSDMC	1.00912647420294	0.91161878501713	1.11706368678891	0.860900250158541
REEP6	0.971980102117717	0.886419508947243	1.06579933020066	0.54550829211736
DEGS2	0.859332754658315	0.769805766847066	0.959271565674506	0.00691878418046422
HTRA3	1.07097678062493	0.989829448469672	1.15877666239477	0.0880676554765272
ICAM1	1.00756929175643	0.91746848950472	1.10651852276538	0.874637011485422
PDPN	1.04728892132591	0.949026281515308	1.15572572234851	0.358007372101685
ANXA1	1.19891436492213	1.09725868589017	1.30998794805668	5.99176588817724e-05
CCL13	0.947351757990703	0.853041539185455	1.05208868752751	0.312068597817229
IFITM1	1.00524098718637	0.925859119037757	1.09142894587424	0.900881961323251
SEMA5A	0.927109655108207	0.840731564600539	1.02236236723579	0.129331059644466
CYP4B1	0.973399636055109	0.921448295604609	1.0282799979032	0.335336768511693
SPTSSB	0.937836200896021	0.874904397454632	1.00529468393338	0.0701472547617134
MMP9	1.07768320683599	1.00191709166511	1.15917884219956	0.0442770918114439
TNFAIP2	0.835488941874103	0.756173251135283	0.923124126575361	0.000412814779754003
CYP4F8	0.896268079976753	0.823401729598834	0.975582686201772	0.0113623890740543
BAMBI	0.94720792203931	0.88102064643864	1.0183675617601	0.142241013361364
COL6A2	1.11944818356311	1.03109727898359	1.21536954972672	0.00714439134705651
RRAD	1.00815494278257	0.930328267175984	1.09249221432574	0.84293478847402
CDA	1.06047433871177	0.971158650928713	1.15800422720914	0.190866669108864
PSCA	0.965673014250111	0.927477171942125	1.0054418573971	0.0898113266366568
CASQ1	0.847564425842773	0.760876751269096	0.944128539551246	0.0026615212781178
RAMP1	1.06925492686619	0.983137556363277	1.16291569905723	0.118050382709644
CXCL10	0.954966341675144	0.898501174142187	1.01497999109803	0.138390587661699
KRT6A	1.02883812959385	0.991759061712764	1.06730347901044	0.128990218600899
IFI16	0.962999319982547	0.872565773352964	1.0628054853943	0.453653713484916
CYP2J2	0.928978149155908	0.842659608494722	1.02413880161024	0.138714821160295
IDO1	0.935954305883969	0.867177738609467	1.01018559829204	0.0891833555249619
IGF2BP2	1.0949169475029	1.00049060972509	1.19825524625211	0.0487669807817235
MAOA	0.91983813848425	0.848807596508488	0.996812710548955	0.0415678921470452
G0S2	1.01548579789848	0.932169925761526	1.10624831077991	0.724967615951157
SNHG18	0.903346647044048	0.822920709584941	0.99163279672146	0.0326325312351947
AC019117.2	0.898049630361684	0.808895549110253	0.997030011451864	0.0438291310855917
TBX2	0.928342923931802	0.85618712509569	1.0065797057132	0.0716865450899376
CXCL9	0.959599524614106	0.896969084022098	1.02660310599616	0.231096720226692
SLC30A2	1.05853020056994	0.968755905124287	1.15662385085012	0.208406203597011
CXCL11	0.92448220656464	0.854088075445498	1.00067823779044	0.0519937856224376
LINC00675	0.913833918108308	0.825687203692806	1.01139078594208	0.0816649129168199
PM20D1	0.937853162630889	0.882788699048538	0.996352304469633	0.0376783836198587
UPK3A	0.986554408052189	0.936331180125022	1.03947152536056	0.611600559158848
TMEM45B	0.990192491526123	0.906587883501749	1.08150703105312	0.826659299101981
HPGD	0.957895220579853	0.902404252734481	1.01679845903796	0.157706861198192
AIM2	0.918482562199531	0.850162120205821	0.99229334854437	0.0310730680886452
LAMA3	1.03349560760464	0.94830548634146	1.12633870237199	0.452865796901036
COL6A1	1.14925011048642	1.05270668240238	1.25464750868581	0.00188805909739402
DSG3	1.08107431626569	1.02101640621924	1.14466493405041	0.00751380173967791
PALM3	0.943467021846751	0.870067989247225	1.02305800502155	0.159043747251189
SERPINE1	1.06973862496182	0.984075844529144	1.16285826148161	0.113416065459112
HLA-DQB1	0.957495129736024	0.878030390677782	1.04415169816673	0.325813228714731
HLA-DQA1	0.952353804963235	0.872602638876949	1.0393937966945	0.273926823647506
LINC00162	1.0113624535643	0.922694476381015	1.10855113871651	0.809290280207169
HLA-DPB1	0.966509143414405	0.888367719285766	1.05152393994537	0.4283906263206
SERPINA1	0.963277322924788	0.885616509615205	1.04774830955253	0.383000930967097
TGM2	1.03035730350343	0.95325825099011	1.11369208898028	0.451068692909399
MT1X	1.09872560825157	1.00794389510724	1.19768368863363	0.032371448563512
AC019117.1	0.922385620656972	0.858365234970294	0.991180908234467	0.0277132361456945
ACER2	0.929374836300272	0.85341038655018	1.01210109457388	0.0922802119434512
CHI3L1	1.02608794432315	0.95388297849018	1.10375852513039	0.489090734459322
CTHRC1	1.12591057468757	1.03831940245012	1.2208908156796	0.00410490982708544
HLA-DRA	0.956958128473572	0.888548703249197	1.03063440000858	0.244993880052313
HLA-DRB1	0.965118653322046	0.894660622067017	1.04112553074945	0.358642675496526
LAMC2	1.01036977308916	0.936392511720695	1.09019141609361	0.790300939927307
SLC14A1	0.959189629870196	0.893848073476809	1.02930774630617	0.247069597389242
PPP1R14C	1.0211275407996	0.937099527534123	1.11269019345597	0.633226836920617
CXCL13	0.933933674752757	0.867338743704857	1.0056418154589	0.0701553891997596
CYP4F22	0.955325484756124	0.887967358264391	1.02779316528974	0.220533463080383
PLA2G2F	0.906385187347428	0.843774518508799	0.973641760709636	0.00711565595730837
ERP27	0.973554408271703	0.895524373532714	1.05838346099537	0.529499863227249
SLC44A4	0.918628407995333	0.856931478434478	0.984767362634075	0.0167250934721811
CCL5	0.961365555400946	0.891493098425162	1.03671439828758	0.306112895357527
CD74	0.921126293188451	0.8482478526076	1.00026619035321	0.0507443869893458
TMEM45A	1.06847920598269	0.984630732485296	1.15946798728877	0.112171183074046
CCL21	0.996535772146635	0.929421051697091	1.06849693511305	0.922289008448905
IL20RB	1.04439247690526	0.966559932603542	1.12849251145579	0.271671667037246
MT1E	1.05834435199638	0.981218432161944	1.14153253820834	0.141875892791187
KRT6C	1.06238221202691	0.993754917352975	1.13574880961349	0.075717351017906
AEBP1	1.09843601519618	1.01868934187002	1.18442554553989	0.0146270747247428
MMP1	0.970688398731847	0.910454019967143	1.03490780068894	0.362724091200749
AGR2	0.942245027510669	0.886800575726034	1.00115597144455	0.0545270017207426
HLA-DPA1	0.959195536005648	0.882635624421738	1.04239626277938	0.326292137796423
KRT5	1.03964860743034	1.00021055659017	1.08064169070225	0.0487657356275854
POSTN	1.08353253457557	1.01373396419171	1.15813694219061	0.018202496819198
VGLL1	0.968853492491535	0.904562514073503	1.03771389518002	0.366408759354588
HLA-DRB5	0.965219139259632	0.895359909167505	1.0405290400587	0.355740052531628
COL17A1	0.972360925636904	0.909316281840144	1.03977657564002	0.412502266051396
FGFBP1	1.0599310779867	1.00295335317644	1.12014570420844	0.0389638042727121
RP11-61L19.2	0.969018832892565	0.896571310588288	1.04732048350325	0.427317204173204
SNCG	0.937171110413202	0.883864405735601	0.993692793253907	0.0298766014547936
SAA1	0.984466919114762	0.926239873415965	1.04635434367234	0.614770824875431
KRT16	1.03381407804724	0.985926451999359	1.08402766332246	0.169364534433582
COL1A1	1.11097317264402	1.03248686382901	1.19542575656354	0.00487449701116434
KLK6	1.08208582279907	1.01090870067432	1.15827445853587	0.0230566268853657
AREG	1.02679045101958	0.95748989959002	1.10110679053266	0.458366448339693
INA	0.978304462159655	0.91058231984	1.05106325900295	0.548984288092713
MMP12	0.970377456934003	0.903196336998863	1.04255561094784	0.411379309963825
SERPINB4	1.04168228105415	0.975461434939964	1.11239864108924	0.222999663721358
COL1A2	1.12493427057015	1.04201548315741	1.2144513527464	0.00258265163088925
GJB2	1.05944517123461	0.990551424367553	1.13313054046535	0.0923295339210632
S100P	0.956685224957558	0.909059788187002	1.00680574759272	0.0892014865759352
FAM3D	0.952113144726064	0.875375442600815	1.03557787463949	0.252393184953171
BTBD16	0.916654621382215	0.855412951973034	0.982280772068389	0.0136356652089052
ISLR	1.10392926357642	1.02714595627444	1.18645243310949	0.00718506386476298
CTB-167G5.6	1.0304202237874	0.967559901701942	1.09736444815709	0.350768252301327
SFRP2	1.06706117584283	1.01313301028723	1.12385988950086	0.0141644259225578
KLK5	1.04343018400745	0.973396701580394	1.11850240208349	0.230405111682047
COL3A1	1.1038627795728	1.02600840345522	1.1876248108911	0.0080965732437853
FGFR3	0.992174143986307	0.930792685229609	1.05760342514093	0.809458383481912
GPX2	0.976284560182239	0.931382991795049	1.0233508136253	0.3177433021092
UPK3B	0.986767595729202	0.929976620841367	1.04702663073428	0.659605860270521
SPRR2D	1.07821878596752	1.01415798797755	1.14632607956052	0.0159603241333235
CXCL1	1.00252621718857	0.934734717001863	1.07523428612359	0.943693903020232
CRTAC1	0.871600097904821	0.795924706865009	0.954470597677447	0.00302166183482793
S100A8	1.04393370440672	0.999979577567848	1.089819835968	0.0501088678745809
SPP1	1.0653939735336	0.996424383080157	1.13913743793883	0.0635871547548841
C10orf99	0.973592744382926	0.923920945853904	1.02593499602829	0.316513167370068
CRH	0.969850114995326	0.910736641646962	1.0328004853911	0.3400281487006
IGHG1	0.990573303216327	0.946057096775996	1.03718419574124	0.686415537046764
SPRR2A	1.0760455226127	1.01991636465479	1.13526364206024	0.00733031643187613
IGHG3	0.988133280152143	0.938362938438932	1.04054341806017	0.650743129949194
KRT7	0.948621864627744	0.901403709085848	0.998313444885232	0.0428918425057256
SERPINB3	1.04241049395781	0.986570381681068	1.10141116953239	0.139236231373044
S100A9	1.0415959814746	0.99167617792573	1.09402868877354	0.10386636892126
IGLC2	1.00340141067005	0.953457980194199	1.05596094620718	0.896285843962164
IGKV3-11	0.986718884767653	0.934144651702008	1.04225202786656	0.632227079697876
IGHM	0.992892554722584	0.940079505921282	1.04867260589562	0.798125618628111
PI3	1.03618835751516	0.996176218671252	1.07780761287606	0.076845863445965
S100A2	0.989210502382898	0.942284068821205	1.0384739065458	0.661759553998348
S100A7	1.0362001266746	0.996650995503241	1.07731864751542	0.0732921557566957
IGLC3	1.00414459279749	0.954161111628854	1.05674644560094	0.873852178065965
IGKV3-20	1.00254367184242	0.95413058194635	1.05341326750157	0.919868638188911
IGHV3-23	0.994439320143229	0.942174679582067	1.04960320297038	0.839576556569771
IGLV3-25	0.991676822005792	0.939637791875137	1.0465978782537	0.76119931756153
IGKV4-1	0.999440051136831	0.949078658719676	1.05247379301933	0.983060303233141
IGKC	0.996238692739614	0.949912322379619	1.04482435855264	0.876734214832966
IGLV1-40	0.976976587102274	0.925568994483159	1.03123944020942	0.398348436122478
IGHG4	1.00179785938974	0.952023962123129	1.05417404498907	0.944923318076449
SPRR1B	1.05575208887261	1.00851061543791	1.10520648577893	0.0201902209626787
IGKV1-5	0.99633990875644	0.945852561564802	1.04952214977194	0.890079885445712
IGHG2	1.01341073295048	0.963565373706845	1.06583459896274	0.604683300746392
UPK1B	1.03639077517904	0.989783926050318	1.08519224308114	0.127868272159688
IGLV3-21	0.988539915529754	0.939009550686132	1.04068288110758	0.660309606251679
DES	1.05323977776647	1.00817668121728	1.10031708740789	0.0200735136002008
IGF2	1.04076093903356	0.996953391211063	1.08649345272019	0.0686225439150127
